# Supplementary material for: Neglected brucellosis in pediatric populations from non-endemic regions: Clinical manifestations and prediction of severe disease in Yunnan Province, China
Source: PLoS Negl Trop Dis. 2025 Oct 27;19(10):e0013645. doi: 10.1371/journal.pntd.0013645 (PMC12558552; doi:10.1371/journal.pntd.0013645)
Supplement: S1 Data — (XLSX) [file pntd.0013645.s001.xlsx]

## Sheet: Sheet2
Severe_complications	Gender	Residence	Exposure_history	Fever	Cough	Chest_pain	Abdominal pain	Vomiting/diarrhea	Headache	Myalgia	Arthralgia/arthritis	Joint_involvement	Fatigue	Renal_involvement	Hematologic_abnormalities	Seizures	Limb_paralysis	Hyperhidrosis	Weight_loss	Skin_rash	Lymphadenopathy	Hepatomegaly	Splenomegaly	Joint_swelling	Neurological_signs	WBC	Hb	PLT	Neutrophil%	Neutrophil_count	Lymphocyte_%	Lymphocyte_count	CRP	PCT	IL_6	Ferritin	ESR	IgA	IgG	IgM	ALT	AST	ALB	LDH	Direct_bilirubin	Indirect_bilirubin	Creatinine	CK	CK_MB
General group	Male	1	1	1	0	0	0	0	0	0	0	0	0	0	0	0	0	0	0	0	0	1	0	0	0	7.62	101	205	0.544	4.16	0.399	3.04	14.51	0.32	13.92	226.1	23	0.76	10.41	1.04	126	74	32.7	344	3.6	6.4	24	14	57
General group	Male	1	1	1	0	0	0	0	0	0	0	3	0	0	1	0	0	0	0	1	0	1	0	0	0	4.78	101	7	0.463	2.21	0.5	2.39	5.11	0.51	13.92	212	23	1.32	17.4	1.38	15	28	29.5	329	5.2	3.8	23.84	12	11
General group	Female	1	1	1	0	0	0	1	0	0	0	3	0	0	0	0	0	0	0	1	0	0	0	0	0	17.52	111	381	0.156	2.73	0.754	13.17	6.62	0.25	13.92	43.34	34	0.2	7.42	0.78	53.8	56.2	38	409.7	1.8	2.2	13.8	121.6	42.8
General group	Female	1	1	1	0	0	0	0	0	0	0	3	0	0	0	1	0	0	0	0	0	0	0	0	0	6.4	116	339	0.257	1.65	0.663	4.24	0.5	0.25	1.5	45.43	4	0.35	8.86	0.72	6	28	44.7	47	4.1	7.6	15	122	20
General group	Male	1	1	0	0	0	0	0	0	0	1	1	0	0	0	0	0	0	0	0	0	1	1	1	0	13.68	124	368	0.274	3.74	0.655	8.9	0.5	0.25	1.5	43.18	18	0.21	5.05	0.73	19	37	37.2	275	2.2	2	19	51	20
General group	Female	1	1	0	1	0	0	0	0	1	1	0	0	0	0	0	0	1	0	0	0	0	0	1	0	6.88	141	341	0.3322	2.88	0.5511	3.79	2.55	0.25	4.89	89.94	8	0.64	10.44	0.8	45.9	41.3	48.3	290.9	2.5	6.5	32.8	226.1	15.7
General group	Female	1	1	1	1	0	0	0	0	0	0	3	0	0	0	0	0	1	0	0	0	0	0	0	0	12.04	120	243	0.27	3.25	0.668	8.04	0.59	0.25	13.92	148.8	23	0.78	7.75	1.22	45	56	41.1	372	3.1	3.9	15	59	43
General group	Male	1	1	1	1	0	0	0	0	0	1	0	0	0	0	0	0	1	0	0	0	0	0	0	1	5.34	115	103	0.23	1.23	0.74	3.95	17.01	0.72	13.92	148.8	20	0.42	6.4	1.17	140	110	36.3	553	3.2	4.5	14	38	29
General group	Female	1	0	1	1	0	0	0	0	0	1	1	0	0	0	0	0	0	0	1	0	0	0	1	0	8.02	124	274	0.487	3.9	0.399	3.2	5.6	0.25	6.58	63.97	19	0.93	10.31	1.17	17	27	36.6	229	2.5	4.3	20	229	18
Severe complication group	Female	1	1	1	0	0	0	0	0	0	1	1	0	0	0	0	0	0	0	0	0	0	1	1	0	4.58	104	180	0.278	1.27	0.648	2.97	0.95	0.25	13.92	133	25	1.16	8.5	1.37	40	68	39	507	3.2	6.3	16.54	16.54	19
Severe complication group	Male	1	1	1	0	0	0	0	0	0	0	0	0	0	0	0	0	0	0	1	0	0	0	0	1	8.42	122	259	0.513	4.31	0.4	2.52	1.13	0.25	13.92	133.7	16	0.24	6.38	1.48	24	27	37.6	356.1	2.63	5.97	21	47.2	12
General group	Male	1	1	1	1	0	0	0	0	0	1	0	0	1	0	0	0	0	0	0	0	1	1	0	0	3.72	95	160	0.358	1.3	53.6	1.99	12.72	0.25	13.92	216.07	24	2.07	20.12	0.84	137	110	36.6	258	2.5	3.4	45	96	14
General group	Female	1	1	1	0	0	1	0	0	0	1	1	0	0	0	0	0	0	0	0	0	0	0	1	0	10.99	131	225	0.361	3.97	0.568	6.24	25.13	0.25	22.3	110	5	0.31	6.37	0.95	26	60	39.9	427	3	6.8	28	66	40
General group	Female	0	1	1	0	0	0	0	0	0	0	3	0	0	0	0	0	0	0	0	0	0	0	0	0	7.92	103	171	0.213	1.55	0.6994	5.09	13.52	0.25	13.92	149	16	0.46	6.84	1.23	53	98	32.5	585	2	4	24	47	18
Severe complication group	Male	1	1	1	0	0	0	0	1	0	0	3	0	0	0	1	0	0	0	0	0	0	0	0	1	16.53	126	309	0.896	14.82	0.077	1.27	1.62	0.25	13.92	148.8	23	4.62	14.06	1.95	10	20	43.1	276	3.7	3.9	23.74	61	22
Severe complication group	Female	1	1	1	0	0	0	0	0	0	1	0	0	0	1	0	0	1	0	1	0	0	0	1	0	5.4	120	268	0.568	3.06	0.346	1.86	33.18	0.5	69.02	216.2	42	1.69	6.44	1.17	35.9	52	36.1	385.2	4.6	5.8	17.6	57.2	14
General group	Male	1	1	1	0	0	0	0	0	0	0	0	0	0	0	0	0	0	0	0	1	0	0	0	0	5.17	93	101	0.602	3.11	0.317	1.63	19.17	0.25	16.51	274.3	23	0.97	11.5	0.64	104	115	38.1	407	2.5	9.1	26	55	13
General group	Male	1	1	1	0	0	0	0	0	0	0	3	0	0	0	0	0	0	0	0	0	1	0	0	0	8.08	131	120	0.298	2.4	0.64	5.17	2.84	0.6	24.18	442.4	14	0.19	4.95	0.67	42	62	32.8	640	1.8	2.9	32	52	17
General group	Female	1	1	1	1	0	0	0	0	0	0	3	1	0	0	0	0	1	1	0	0	0	1	0	0	8.44	108	142	31.6	2.67	60	5.06	38.18	0.98	44.16	148.8	20	0.39	4.51	1	58	65	29.6	454	2.2	0.9	13	37	22
General group	Female	1	1	1	0	0	0	0	0	0	0	3	0	0	0	0	0	0	0	0	0	0	0	0	0	9.97	129	146	0.275	2.74	0.651	6.49	0.5	0.25	13.92	85.53	13	2.13	14.89	1.07	9	25	43.1	317	2.6	5.3	22	43	17
Severe complication group	Female	1	1	1	1	0	0	0	0	0	0	3	1	0	1	0	0	1	0	0	0	0	0	0	0	12.88	110	200	0.253	3.26	0.67	8.63	1.18	0.22	15.74	171.5	83	0.72	20.64	1.68	26	63	39.4	464	2.8	4.7	16	62	23
General group	Female	1	1	1	0	0	0	0	0	0	0	3	0	0	0	0	0	0	0	0	0	0	0	0	0	8.6	131	200	0.3306	2.88	0.6134	5.27	0.78	0.26	11.11	148.6	7	0.87	10.48	1.39	1110	901	40.2	788	2.5	4	13	57	20
Severe complication group	Female	1	1	1	0	0	0	0	0	0	1	1	1	0	1	0	0	0	0	0	1	1	1	1	0	6.29	139	143	0.241	1.51	0.746	4.71	5.56	0.25	13.92	148.8	24	3.57	7.49	1.01	90.5	68	35.4	312.7	0.9	4.9	36	54	31
Severe complication group	Female	1	1	1	0	0	0	0	0	0	1	1	1	0	0	0	0	1	0	0	1	1	0	1	0	11.77	106	312	0.444	5.17	0.475	5.59	3.15	0.29	13.92	148.8	23	0.93	10.31	1.17	22	41	35.5	361	2	4.3	14	96	44
General group	Male	0	1	1	0	0	0	0	0	0	0	3	0	0	0	0	0	0	0	0	0	0	0	0	0	3.58	86	168	0.458	1.61	0.458	1.64	34.32	1.67	9.52	228.5	18	0.93	10.31	1.17	15	28	39.5	268	1.9	2.2	16	74	15
General group	Female	1	1	1	1	0	0	0	0	1	1	1	0	0	0	0	0	0	0	0	0	0	0	1	0	13.74	123	349	0.205	2.83	0.688	9.45	2.86	0.25	31.57	94.23	9	7.46	1.11	0.38	277	250	37.1	525	2.6	6	18	60	29
General group	Male	1	1	1	0	0	0	1	1	0	1	0	0	0	0	0	0	0	0	0	0	0	1	0	0	4.47	119	141	0.437	1.95	0.503	2.25	4.93	0.29	18.53	256.3	23	0.02	9.2	0.94	74	104	35.4	522	4.1	6.1	39	47	15
Severe complication group	Female	1	1	1	1	0	0	1	0	0	1	0	0	0	0	0	0	0	0	0	0	0	0	1	0	5.82	106	257	0.525	3.06	0.389	2.27	58.22	0.25	24.6	148.8	44	0.93	10.31	1.17	56	51	40.2	285	14	10.1	48	44	19
General group	Female	1	1	1	0	0	0	0	0	0	0	3	0	0	0	0	0	1	0	0	0	0	1	0	0	8.1	120	251	0.267	2.16	0.646	5.23	2.28	0.25	13.92	216	31	0.86	10.31	0.83	27	39	37.1	368	1.8	5.09	35	43	11
General group	Female	1	1	1	0	0	0	0	0	0	1	0	0	0	0	0	0	0	0	0	0	0	1	1	0	7.02	138	266	0.485	3.43	0.438	3.1	15.03	0.25	13.92	148.8	33	0.93	10.31	1.17	28	33	38.4	181	2.5	4.7	46	39	15
General group	Female	1	1	1	0	0	0	0	0	0	1	0	0	0	0	0	0	0	0	0	0	0	1	1	0	7.84	117	323	0.209	1.64	0.673	5.28	1.35	0.25	13.92	148.8	23	0.93	10.31	1.17	13	35	37.5	240	2.3	2.1	15	36	15
General group	Male	1	1	1	0	0	0	0	0	0	0	0	1	0	0	0	0	0	0	0	0	1	1	0	0	12.53	127	135	0.257	3.22	0.717	8.98	14.18	0.25	13.92	609.1	23	0.95	10.68	3	57	111	38.1	817	9.7	2.85	253	35	14
Severe complication group	Female	0	1	1	1	0	0	0	1	0	1	1	0	0	0	0	0	1	0	1	0	0	0	1	0	7.15	112	434	0.391	2.8	0.526	3.76	1.82	0.25	12.09	112.5	10	1.11	7.51	1.18	28	41	42.5	238	2.7	2.1	19	32	18
General group	Male	1	1	1	0	0	0	0	0	0	1	0	0	0	0	0	0	0	0	1	0	0	0	1	0	8.29	116	282	0.368	3.05	0.489	4.05	10.89	0.25	13.92	67.64	26	1.28	9.5	0.84	107	70	36.2	295	2.3	3.9	20	31	22
General group	Female	1	1	1	0	1	0	0	0	0	0	0	0	0	0	0	0	0	0	0	0	0	0	0	0	5.24	126	275	0.501	2.62	0.455	2.35	0.5	0.25	12.1	139.1	20	2.26	14.47	0.6	11	29	38.9	231	5.5	6.7	43	31	12
General group	Male	1	1	1	1	0	0	0	0	0	1	1	0	0	0	0	0	0	0	0	0	0	0	0	0	5.8	102	508	0.26	1.5	0.635	3.69	22.02	0.25	10.28	148.8	38	0.93	10.31	1.17	30	44	32	266	1.9	2.5	21	30	16
General group	Female	0	1	0	0	0	0	0	0	0	1	1	0	0	0	0	0	1	0	0	0	0	0	1	0	7.05	115	277	0.357	2.52	0.549	3.87	4.63	0.25	13.92	148.8	23	0.93	10.31	1.17	28	38	41.9	198	2.1	4.9	16	26	13
General group	Male	1	1	1	0	0	0	0	0	0	1	1	0	0	0	0	0	0	0	0	0	0	0	0	0	5.21	125	328	0.462	2.39	0.452	2.35	8.53	0.25	13.92	139.4	29	0.89	8.42	2.1	17	27	35.5	251.7	4.18	5.12	27	25.4	53
General group	Male	1	1	1	0	0	1	1	0	1	1	0	0	0	0	0	0	0	0	0	0	0	1	0	0	5.8	123	167	0.425	2.43	0.516	2.99	18.49	0.25	13.92	148.8	61	0.93	10.31	1.17	102	116	37.2	282.5	4.5	4.3	21.5	23.1	12.9
General group	Female	1	1	1	1	0	1	0	0	0	0	3	0	0	0	0	0	1	0	0	1	0	1	0	0	4.58	131	143	0.379	1.73	0.472	2.15	12.62	0.25	13.92	271.5	9	3.33	13.21	0.8	37	50	37	386	2.5	5.7	39	26	17
General group	Female	1	1	1	1	0	0	0	0	0	0	3	0	0	0	0	0	0	0	0	0	0	1	0	0	4.56	139	215	0.52	2.37	0.472	2.15	6.02	0.25	13.92	148.8	13	0.93	10.31	1.17	60	43	42	392	3.3	7.3	71.16	26	15
General group	Male	1	1	1	0	0	0	0	0	0	1	0	0	0	0	0	0	0	0	0	1	0	0	0	0	6.33	118	159	0.3304	2.11	0.5974	3.77	3.55	0.25	13.92	355.9	28	0.62	10.85	2.31	54	90	36.5	473	2.3	4.4	19	58	14
General group	Male	1	1	1	1	0	1	0	0	0	0	3	0	0	1	0	0	1	0	0	0	0	0	0	0	6.21	95	247	0.241	1.5	0.681	4.23	6.6	0.25	13.92	191	23	0.93	7.34	1.8	34	53	36.5	443	2.6	6.7	16	22	18
Severe complication group	Male	1	1	1	0	0	0	0	0	0	0	3	0	0	0	0	0	1	0	0	0	0	1	0	0	4.33	94	159	0.417	1.8	0.505	2.18	11.1	0.59	21.07	270.6	53	0.47	33.46	2.04	347	612	31.3	754	2.4	3	32	66	22
General group	Female	1	1	1	0	0	0	0	0	0	0	3	0	0	0	0	0	0	0	0	1	1	0	0	0	5.02	103	166	0.41	2.05	0.548	2.75	23.5	0.25	13.92	111.1	23	1.01	10.35	0.68	62.9	71.5	40.9	300	5.6	11.6	22	38	13
General group	Female	1	1	1	0	0	0	0	1	0	0	3	1	0	0	0	0	1	0	0	0	1	1	0	0	5.09	142	163	0.609	3.09	0.287	1.46	25.88	0.27	13.92	160.9	23	1.88	9.15	0.56	154	120	39.3	342	3.8	8.3	22	28	13
Severe complication group	Female	1	1	1	0	0	0	0	0	0	1	0	0	0	0	0	0	0	0	1	0	0	1	0	0	8.74	128	272	0.407	3.56	0.561	4.97	2.37	0.25	7.35	44.9	23	1.53	10.99	1.74	13	30	44.5	269	3.2	4	23	39	20
General group	Female	1	1	1	1	0	0	0	0	0	1	1	0	0	0	0	0	0	0	0	1	0	0	0	0	8.44	121	305	0.4944	4.17	0.4044	3.41	34.08	0.25	13.92	103.1	16	0.63	8.52	1.19	27	47	36.6	3411	3.21	4.19	32	61.9	18
General group	Male	1	1	1	0	0	1	0	0	0	0	3	0	0	0	0	0	0	0	0	0	1	1	0	0	5.71	137	65	0.607	3.47	0.35	1.99	23.85	0.25	13.92	7026.2	23	2.54	9.7	2.5	517	471	33.3	1267	2.6	4.8	50.87	56	26
General group	Male	1	1	1	0	0	0	0	0	0	0	3	1	0	0	0	0	1	0	0	0	0	1	0	0	5.4	134	156	0.628	3.39	0.321	1.73	8.32	0.43	6.64	147.2	23	1.51	12.39	2.75	69	55	36.1	336	2.9	5.7	42	28	10
General group	Female	1	1	1	0	0	0	0	0	0	1	1	1	0	0	0	0	1	1	0	1	0	1	1	0	4.46	136	224	0.429	1.91	0.473	2.11	2.1	0.25	13.92	112	9	0.81	12.5	0.74	83	78	41.4	332	2.6	12.6	27	37	11
Severe complication group	Female	1	1	1	0	0	1	1	0	0	0	3	1	0	0	0	0	1	0	0	1	0	0	0	0	4.96	92	145	0.388	1.88	0.558	2.76	10.15	0.58	5.22	996.3	46	2.81	15.8	1.76	38	52	33.1	558	2.9	5.4	41.92	32	12
General group	Female	1	1	1	0	0	0	0	0	0	0	0	0	0	0	0	0	0	0	0	0	0	0	0	0	8.5	145	223	0.428	3.63	0.525	4.46	1.89	0.25	13.92	218.9	23	1.92	34.61	1.05	42	44	38.9	289	8.5	14.5	33	44	25
General group	Female	0	1	1	0	0	0	0	0	0	1	0	0	0	0	0	0	0	0	0	1	1	0	0	0	7.68	118	276	0.3032	2.33	0.6151	4.72	27.7	0.45	13.92	148.8	55	1.57	35.66	1.28	72	155	36.6	488	2	4.1	34	395	40
Severe complication group	Male	1	1	1	0	0	0	0	0	0	1	1	0	0	0	0	0	0	0	0	0	0	0	0	0	8.22	118	387	0.485	3.99	0.464	3.81	23.79	0.25	17.74	74.55	36	1.09	17.9	1.35	28	40	43.9	261	3.3	7.1	27.47	30	19
Severe complication group	Male	1	1	1	0	0	0	0	0	0	0	3	1	0	0	0	0	1	0	0	1	1	0	0	0	6.05	103	201	0.359	2.3	0.56	3.64	6.4	0.25	13.92	116	32	1.17	11.43	1.43	22	45	34.8	302	1.5	2.8	20	27	16
General group	Female	1	1	1	0	0	0	0	0	0	1	1	1	0	0	0	0	1	0	0	1	0	0	1	0	6.43	106	216	0.381	1.8	0.556	2.63	14.73	0.25	13.92	126.3	38	0.93	10.31	1.17	42	55	37.2	344	2.6	4.9	24	44	18
Severe complication group	Male	1	1	1	0	0	0	1	1	0	0	3	0	0	0	0	0	0	0	0	0	0	0	0	0	8.34	142	199	0.411	3.43	0.543	4.53	0.5	0.25	13.92	165	23	0.62	8.4	1.13	38	42	40.5	256	1.9	5	31	34	16
General group	Female	0	1	1	0	0	0	0	0	1	1	1	0	0	0	0	0	1	0	0	0	0	1	1	0	5.5	132	200	0.422	2.32	0.525	2.88	5.6	0.25	13.92	341.6	7	0.81	11.09	0.42	455	273	39.2	334	3.6	7.3	30	58	61
General group	Female	1	0	1	0	0	0	0	0	0	1	1	0	0	0	0	0	0	0	1	0	0	0	0	0	7.46	117	260	0.507	3.78	0.432	3.15	18.23	1.23	46.96	1376	30	0.46	10.86	2.82	32	93	33.6	773	2.6	5.7	38	54	24
General group	Male	1	1	1	0	0	0	0	1	0	1	0	0	0	0	0	0	0	0	0	0	1	1	0	0	5	117	248	0.402	2.01	0.53	2.65	3.95	0.25	8.21	131.8	11	1.42	7.29	1.43	51	68	37	433	3	7	29	53	14
General group	Female	0	1	1	0	0	0	0	0	0	1	1	0	0	0	0	0	0	0	0	1	1	1	1	0	9.36	124	235	0.481	4.49	0.449	4.11	6.32	0.62	21.8	2000	8	0.51	6.43	0.63	66	185	30	906	3.6	7.7	29	74	19
[truncated: 7 more columns]
